# Supplementary material for: Piloting the Virtual PLAYshop Program: A Parent-Focused Physical Literacy Intervention for Early Childhood
Source: Children (Basel). 2023 Apr 13;10(4):720. doi: 10.3390/children10040720 (PMC10136860; doi:10.3390/children10040720)
Supplement: Supplementary file 1 [file children-10-00720-s001.zip]

Archive with 1 entries (1 files):
- children-2269869-supplementary.pdf
